# Supplementary material for: Electrochemical Characterization of Electrodeposited Copper in Amine CO2 Capture Media
Source: Materials (Basel). 2024 Apr 16;17(8):1825. doi: 10.3390/ma17081825 (PMC11051279; doi:10.3390/ma17081825)
Supplement: Supplementary file 1 [file materials-17-01825-s001.zip]

Archive with 1 entries (1 files):
- materials-2912791-supplementary.pdf
